# Supplementary material for: A genetically informed prediction model for suicidal and aggressive behaviour in teens
Source: Transl Psychiatry. 2022 Nov 21;12:488. doi: 10.1038/s41398-022-02245-w (PMC9678913; doi:10.1038/s41398-022-02245-w)
Supplement: Supplementary file 2 — S3 Table [file 41398_2022_2245_MOESM2_ESM.xlsx]

## Sheet: CATSS
Predictors	ADHD PRS	ADHD symptoms age 9/12	ADHD symptoms age 15/16	Aggression PRS	Aggression age 15/16	Anorexia Nervosa PRS	Anxiety PRS	Autism spectrum disorder PRS	Bipolar Disorder PRS	Birth weight PRS	Childhood BMI PRS	Family members critize age 15/16	Ever been drunk age 15/16	Educational attainment PRS	Externalizing symptoms age 9/12	Externalizing symptoms age 15/16	Family yells at each other age 15/16	general psychopathology PRS	internalizing symptoms age 9/12	internalizing symptoms age 15/16	IQ PRS	Ever used marijuana age 15/16	Major depressive disorder PRS	Neuroticism PRS	outcome, Aggression Self-harm	Population Stratification 1st PC	Population Stratification 2nd PC	Population Stratification 3rd PC	Population Stratification 4th PC	Population Stratification 5th PC	PTSD PRS	Family quarrels often age 15/16_w2	Schizophrenia PRS	Sex	Social difficulties age 9/12	Social difficulties age 15/16	Well-being PRS	Birth year
ADHD PRS	1	0.07	0.09	0.2	0.05	-0.01	0.06	-0.28	0.09	0.05	-0.02	0.04	0.02	0.23	0.02	0.06	0	0.59	0.03	0.07	0.17	0	0.13	0.04	0.05	-0.07	0.12	-0.04	-0.02	0.02	0.17	0.01	0.11	0.07	0.05	0.01	-0.03	0
ADHD symptoms age 9/12	0.07	1	0.18	0.05	0.11	-0.03	0.01	-0.01	-0.01	-0.01	-0.03	0.13	-0.01	0.05	0.34	0.11	0.01	0.05	0.36	-0.01	0.04	-0.02	0.03	0.01	0.08	0.01	0.02	-0.05	0.03	-0.03	0.02	0.02	0	-0.13	0.56	0.11	-0.01	0.01
ADHD symptoms age 15/16	0.09	0.18	1	0.05	0.33	-0.03	0.02	-0.01	-0.02	-0.01	-0.01	0.13	0.16	0.09	0.07	0.42	0.01	0.07	0.06	0.28	0.03	-0.1	0.01	0.04	0.17	0	0	-0.03	0.02	-0.02	0.05	0.01	-0.02	0	0.12	0.13	-0.03	0.03
Aggression PRS	0.2	0.05	0.05	1	0.04	-0.02	0.09	-0.06	0.05	0.02	-0.02	0.03	0	0.14	0.04	0.04	0	0.43	0.03	0.01	0.12	-0.01	0.07	0.04	0.02	-0.04	0.04	-0.02	-0.02	0.02	0.09	0	0.08	0.01	0.04	0.02	-0.08	-0.02
Aggression age 15/16	0.05	0.11	0.33	0.04	1	-0.02	0.01	-0.03	0.03	0.02	-0.02	0.16	0.24	0.03	0.1	0.51	0.01	0.07	0.06	0.16	0.02	-0.09	0.01	0.05	0.22	-0.02	0.04	-0.01	0	0	0.04	0.01	0.05	-0.05	0.08	0.11	-0.06	-0.15
Anorexia Nervosa PRS	-0.01	-0.03	-0.03	0.02	-0.02	1	0.02	-0.03	0.07	0.01	0.02	0	-0.01	-0.03	-0.01	-0.03	0.01	0.09	-0.01	-0.02	-0.02	0.02	-0.02	0.09	0	-0.03	0.05	0.02	-0.04	0.04	0.01	0.01	0.07	-0.01	-0.01	-0.02	-0.08	0
Anxiety PRS	0.06	0.01	0.02	0.09	0.01	0.02	1	-0.09	0.09	0.02	0	0.01	0.05	0.05	0	0.01	0	0.55	0.01	0.04	0.04	-0.01	0.19	0.32	0.04	-0.02	0.04	-0.02	-0.01	0.01	0.16	0	0.08	-0.02	0.02	0.04	-0.2	0.03
Autism spectrum disorder PRS	-0.28	-0.01	-0.01	-0.06	-0.03	-0.03	-0.09	1	-0.01	0	0	-0.01	-0.01	0.04	-0.01	-0.01	-0.01	-0.44	0	-0.06	0.07	0.01	-0.02	-0.28	-0.03	0.06	-0.09	0	0.02	-0.02	-0.09	0	-0.02	-0.01	-0.01	-0.03	0.12	0.02
Bipolar Disorder PRS	0.09	-0.01	-0.02	0.05	0.03	0.07	0.09	-0.01	1	0.01	0.01	0.04	-0.02	-0.07	0.01	0.01	-0.02	0.31	0.01	-0.02	0	-0.01	0.04	-0.03	0.03	-0.13	0.12	0.02	-0.09	0.1	0.04	0	0.42	0	-0.01	0.01	-0.04	0.03
Birth weight PRS	0.05	-0.01	-0.01	0.02	0.02	0.01	0.02	0	0.01	1	-0.01	0.03	0	0.05	0.01	-0.01	0	0.05	-0.01	0	0.04	0.04	0	0.02	-0.02	-0.03	0.03	0.01	-0.03	0.03	0.04	0	0.01	0	0.02	-0.01	0.01	-0.01
Childhood BMI PRS	-0.02	-0.03	-0.01	-0.02	-0.02	0.02	0	0	0.01	-0.01	1	0	0	-0.01	-0.02	0	0.01	-0.02	-0.03	0.02	0.01	-0.02	-0.01	0.02	0.02	-0.01	0	0	-0.01	0.02	-0.03	0.02	0	0.01	-0.02	0	0.02	0.03
Family members critize age 15/16	0.04	0.13	0.13	0.03	0.16	0	0.01	-0.01	0.04	0.03	0	1	0.09	0.01	0.06	0.15	0.02	0.04	0.09	0.08	-0.02	-0.06	-0.01	0.01	0.07	-0.03	0.05	0	-0.01	0	0.02	0.03	0.06	0.02	0.08	0.02	-0.01	-0.04
Ever been drunk age 15/16	0.02	-0.01	0.16	0	0.24	-0.01	0.05	-0.01	-0.02	0	0	0.09	1	0.03	0.01	0.22	0	0.02	-0.02	0.07	0.06	-0.14	-0.01	-0.01	0.1	0.01	-0.01	0.01	0.01	-0.02	-0.01	0.01	0.02	0.08	-0.04	-0.09	0.01	-0.07
Educational attainment PRS	0.23	0.05	0.09	0.14	0.03	-0.03	0.05	0.04	-0.07	0.05	-0.01	0.01	0.03	1	0.04	0.07	0	0.18	0.05	0.01	0.49	-0.02	0.09	0.11	0	-0.03	0.03	-0.05	0.05	-0.05	0.1	-0.02	-0.01	0.03	0.03	-0.01	-0.02	-0.02
externalizing symptoms age 9/12	0.02	0.34	0.07	0.04	0.1	-0.01	0	-0.01	0.01	0.01	-0.02	0.06	0.01	0.04	1	0.08	0.01	0.03	0.22	-0.01	0.03	-0.02	0.03	0.03	0.07	0	0.01	-0.01	0	0	0	0	0.01	-0.05	0.32	0.05	-0.03	0
externalizing symptoms age 15/16	0.06	0.11	0.42	0.04	0.51	-0.03	0.01	-0.01	0.01	-0.01	0	0.15	0.22	0.07	0.08	1	0.02	0.05	0.05	0.22	0.03	-0.13	0	0.02	0.21	-0.02	0.04	-0.02	0.01	-0.01	0.04	0.01	0.03	-0.01	0.07	0.16	-0.02	0.01
Family yells at each other age 15/16	0	0.01	0.01	0	0.01	0.01	0	-0.01	-0.02	0	0.01	0.02	0	0	0.01	0.02	1	-0.02	-0.01	-0.01	0.02	0.01	-0.02	0.01	-0.02	-0.01	-0.01	0.01	0.01	-0.01	-0.02	0	-0.01	-0.03	0.01	0	0.01	0.03
general psychopathology PRS	0.59	0.05	0.07	0.43	0.07	0.09	0.55	-0.44	0.31	0.05	-0.02	0.04	0.02	0.18	0.03	0.05	-0.02	1	0.03	0.08	0.14	-0.01	0.46	0.41	0.06	-0.1	0.17	-0.05	-0.03	0.02	0.49	0	0.31	0.04	0.04	0.05	-0.27	0
internalizing symptoms age 9/12	0.03	0.36	0.06	0.03	0.06	-0.01	0.01	0	0.01	-0.01	-0.03	0.09	-0.02	0.05	0.22	0.05	-0.01	0.03	1	0.08	0.02	-0.01	0.01	0.02	0.03	-0.01	0.03	0	-0.01	0.01	0	0	0	0.02	0.41	0.07	-0.02	-0.03
internalizing symptoms age 15/16	0.07	-0.01	0.28	0.01	0.16	-0.02	0.04	-0.06	-0.02	0	0.02	0.08	0.07	0.01	-0.01	0.22	-0.01	0.08	0.08	1	-0.03	-0.01	0.04	0.07	0.13	0	0.02	-0.02	0.02	-0.02	0.05	0	0.01	0.3	0.02	0.31	-0.04	0.1
IQ PRS	0.17	0.04	0.03	0.12	0.02	-0.02	0.04	0.07	0	0.04	0.01	-0.02	0.06	0.49	0.03	0.03	0.02	0.14	0.02	-0.03	1	-0.02	0.08	0.07	0	0.12	-0.05	-0.09	0.18	-0.17	0.05	-0.01	0.08	0.01	0.01	-0.02	0	-0.01
Ever used marijuana age 15/16	0	-0.02	-0.1	-0.01	-0.09	0.02	-0.01	0.01	-0.01	0.04	-0.02	-0.06	-0.14	-0.02	-0.02	-0.13	0.01	-0.01	-0.01	-0.01	-0.02	1	0.01	0.01	-0.09	0.02	-0.02	0	0.01	0	0	0	-0.01	0.06	-0.02	-0.01	0	-0.05
Major depressive disorder PRS	0.13	0.03	0.01	0.07	0.01	-0.02	0.19	-0.02	0.04	0	-0.01	-0.01	-0.01	0.09	0.03	0	-0.02	0.46	0.01	0.04	0.08	0.01	1	0.17	0.01	0.02	0.04	-0.04	0.04	-0.04	0.08	0.01	0.05	0.03	0	0	-0.11	0
Neuroticism PRS	0.04	0.01	0.04	0.04	0.05	0.09	0.32	-0.28	-0.03	0.02	0.02	0.01	-0.01	0.11	0.03	0.02	0.01	0.41	0.02	0.07	0.07	0.01	0.17	1	0.03	0.01	0.02	-0.03	0.03	-0.03	0.12	0.01	-0.05	0.01	0.03	0.04	-0.31	-0.01
outcome, Aggression Self-harm	0.05	0.08	0.17	0.02	0.22	0	0.04	-0.03	0.03	-0.02	0.02	0.07	0.1	0	0.07	0.21	-0.02	0.06	0.03	0.13	0	-0.09	0.01	0.03	1	0.01	0.02	-0.02	0.03	-0.03	0.02	0	0.03	-0.03	0.07	0.12	-0.04	0.07
Population Stratification 1st PC	-0.07	0.01	0	-0.04	-0.02	-0.03	-0.02	0.06	-0.13	-0.03	-0.01	-0.03	0.01	-0.03	0	-0.02	-0.01	-0.1	-0.01	0	0.12	0.02	0.02	0.01	0.01	1	-0.42	-0.28	0.63	-0.59	-0.02	0	-0.18	0	0.01	0.01	-0.02	-0.03
Population Stratification 2nd PC	0.12	0.02	0	0.04	0.04	0.05	0.04	-0.09	0.12	0.03	0	0.05	-0.01	0.03	0.01	0.04	-0.01	0.17	0.03	0.02	-0.05	-0.02	0.04	0.02	0.02	-0.42	1	-0.3	-0.01	-0.03	0.05	-0.01	0.26	0	0.03	0.01	-0.09	0.01
Population Stratification 3rd PC	-0.04	-0.05	-0.03	-0.02	-0.01	0.02	-0.02	0	0.02	0.01	0	0	0.01	-0.05	-0.01	-0.02	0.01	-0.05	0	-0.02	-0.09	0	-0.04	-0.03	-0.02	-0.28	-0.3	1	-0.61	0.61	-0.01	0.01	-0.04	0.01	-0.02	-0.01	0.08	0
Population Stratification 4th PC	-0.02	0.03	0.02	-0.02	0	-0.04	-0.01	0.02	-0.09	-0.03	-0.01	-0.01	0.01	0.05	0	0.01	0.01	-0.03	-0.01	0.02	0.18	0.01	0.04	0.03	0.03	0.63	-0.01	-0.61	1	-0.95	0.02	-0.01	-0.07	0	0.01	0	-0.09	-0.03
Population Stratification 5th PC	0.02	-0.03	-0.02	0.02	0	0.04	0.01	-0.02	0.1	0.03	0.02	0	-0.02	-0.05	0	-0.01	-0.01	0.02	0.01	-0.02	-0.17	0	-0.04	-0.03	-0.03	-0.59	-0.03	0.61	-0.95	1	-0.03	0.01	0.06	0	-0.01	-0.01	0.09	0.02
PTSD PRS	0.17	0.02	0.05	0.09	0.04	0.01	0.16	-0.09	0.04	0.04	-0.03	0.02	-0.01	0.1	0	0.04	-0.02	0.49	0	0.05	0.05	0	0.08	0.12	0.02	-0.02	0.05	-0.01	0.02	-0.03	1	-0.02	0.07	0.02	-0.01	0.05	-0.17	-0.02
Family quarrels often age 15/16_w2	0.01	0.02	0.01	0	0.01	0.01	0	0	0	0	0.02	0.03	0.01	-0.02	0	0.01	0	0	0	0	-0.01	0	0.01	0.01	0	0	-0.01	0.01	-0.01	0.01	-0.02	1	0	-0.01	0.07	0	0	0
Schizophrenia PRS	0.11	0	-0.02	0.08	0.05	0.07	0.08	-0.02	0.42	0.01	0	0.06	0.02	-0.01	0.01	0.03	-0.01	0.31	0	0.01	0.08	-0.01	0.05	-0.05	0.03	-0.18	0.26	-0.04	-0.07	0.06	0.07	0	1	0.01	0	0.01	-0.13	0
Sex	0.07	-0.13	0	0.01	-0.05	-0.01	-0.02	-0.01	0	0	0.01	0.02	0.08	0.03	-0.05	-0.01	-0.03	0.04	0.02	0.3	0.01	0.06	0.03	0.01	-0.03	0	0	0.01	0	0	0.02	-0.01	0.01	1	-0.07	-0.03	0.01	0.01
Social difficulties age 9/12	0.05	0.56	0.12	0.04	0.08	-0.01	0.02	-0.01	-0.01	0.02	-0.02	0.08	-0.04	0.03	0.32	0.07	0.01	0.04	0.41	0.02	0.01	-0.02	0	0.03	0.07	0.01	0.03	-0.02	0.01	-0.01	-0.01	0.07	0	-0.07	1	0.16	-0.02	0
Social difficulties age 15/16	0.01	0.11	0.13	0.02	0.11	-0.02	0.04	-0.03	0.01	-0.01	0	0.02	-0.09	-0.01	0.05	0.16	0	0.05	0.07	0.31	-0.02	-0.01	0	0.04	0.12	0.01	0.01	-0.01	0	-0.01	0.05	0	0.01	-0.03	0.16	1	-0.04	0.08
Well-being PRS	-0.03	-0.01	-0.03	-0.08	-0.06	-0.08	-0.2	0.12	-0.04	0.01	0.02	-0.01	0.01	-0.02	-0.03	-0.02	0.01	-0.27	-0.02	-0.04	0	0	-0.11	-0.31	-0.04	-0.02	-0.09	0.08	-0.09	0.09	-0.17	0	-0.13	0.01	-0.02	-0.04	1	0
Birth year	0	0.01	0.03	-0.02	-0.15	0	0.03	0.02	0.03	-0.01	0.03	-0.04	-0.07	-0.02	0	0.01	0.03	0	-0.03	0.1	-0.01	-0.05	0	-0.01	0.07	-0.03	0.01	0	-0.03	0.02	-0.02	0	0	0.01	0	0.08	0	1

## Sheet: NTR
	ADHD_prs	adhd_w1	ADHD symptoms age 15/16	Aggression PRS	Aggression age 15/16	Anorexia Nervosa PRS	Anxiety PRS	Autism spectrum disorder PRS	Bipolar Disorder PRS	Birth weight PRS	Childhood BMI PRS	Family members critize age 15/16	Ever been drunk age 15/16	Educational attainment PRS	externalizing symptoms age 19/12	externalizing symptoms age 15/16	Family yells at each other age 15/16	general psychopathology PRS	internalizing symptoms age 9/12	internalizing symptoms age 15/16	IQ PRS	Ever used marijuana age 15/16	Major depressive disorder PRS	Neuroticism PRS	outcome, Aggression Self-harm	Population Stratification 1st PC	Population Stratification 2nd PC	Population Stratification 3rd PC	Population Stratification 4th PC	Population Stratification 5th PC	PTSD PRS	Family quarrels often age 15/16_w2	Schizophrenia PRS	Sex	Social difficulties age 9/12	Social difficulties age 15/16	Well-being PRS	Birth year
ADHD_prs	1	0.05	-0.01	0.18	0.04	-0.04	0.07	-0.32	0.1	0.04	-0.01	0.02	0.03	-0.16	0.05	0	0.01	0.37	-0.01	-0.03	0.06	0.02	0.09	-0.02	0.04	-0.05	0.02	0	-0.06	0.01	0.13	0.03	0.09	-0.03	0.05	-0.03	0.02	-0.03
adhd_w1	0.05	1	0.13	0.01	0.11	0	0.03	-0.02	0	0	0.03	0.05	-0.05	0.01	0.56	0.06	0.04	0.01	0.6	0.14	0.01	-0.01	0.01	0.02	0.04	-0.01	0.01	-0.02	0	-0.01	0.03	0.02	-0.01	-0.03	1	0.19	-0.03	-0.06
ADHD symptoms age 15/16	-0.01	0.13	1	0.02	0.18	-0.01	0.04	0	-0.01	-0.03	-0.02	0.1	0.18	0	0.13	0.5	0.09	0	0.03	0.39	0	0.1	0.01	-0.01	0.13	0.05	0.03	0.01	0.07	-0.08	0.02	0.1	0	-0.03	0.13	0.46	0.02	-0.03
Aggression PRS	0.18	0.01	0.02	1	0.01	0	0.13	-0.09	0.07	0.01	0.04	-0.02	0.04	-0.07	0.04	0.03	0	0.04	-0.02	-0.03	0.09	0.05	0.06	0.1	0.01	-0.02	0.01	0	-0.03	-0.01	0.11	0	-0.08	-0.03	0.01	-0.01	-0.04	-0.04
Aggression age 15/16	0.04	0.11	0.18	0.01	1	0	0.01	-0.03	0.04	-0.05	0.01	0.16	0.11	-0.01	0.25	0.36	0.18	0.04	0.09	0.28	-0.01	0.1	0.01	0.01	0.42	-0.01	0.03	-0.02	0.02	0	0.01	0.29	0.02	0	0.11	0.17	0.01	0.08
Anorexia Nervosa PRS	-0.04	0	-0.01	0	0	1	0.04	-0.05	0.1	0.05	0.02	0.03	0.01	0.07	0.01	-0.01	0.01	-0.13	-0.01	-0.02	0.1	-0.02	-0.01	0.09	0	-0.02	-0.02	0.01	0.04	0	0.07	0.02	-0.17	-0.02	0	-0.01	-0.11	-0.05
Anxiety PRS	0.07	0.03	0.04	0.13	0.01	0.04	1	-0.14	0.19	0.06	-0.01	0.02	0.06	-0.02	0.05	0.01	0.02	-0.07	0.06	0.05	0.16	0.02	0.22	0.28	0	-0.03	0.05	0.02	-0.02	0	0.25	-0.01	-0.3	0.01	0.03	0.02	-0.31	-0.03
Autism spectrum disorder PRS	-0.32	-0.02	0	-0.09	-0.03	-0.05	-0.14	1	-0.12	-0.09	0	0.01	-0.01	-0.05	-0.02	0.01	-0.01	-0.08	-0.02	0	-0.09	0	-0.02	-0.23	-0.04	0.04	-0.09	-0.03	0.06	-0.02	-0.14	0	0.18	0.02	-0.02	-0.01	0.16	-0.03
Bipolar Disorder PRS	0.1	0	-0.01	0.07	0.04	0.1	0.19	-0.12	1	0.06	0.03	0.02	0.03	0.03	0.02	0	-0.01	-0.1	0.01	0.01	0.06	0.01	0.1	0.11	0.03	-0.08	0.06	-0.01	-0.11	0.11	0.15	0.03	-0.34	-0.02	0	-0.02	-0.14	0
Birth weight PRS	0.04	0	-0.03	0.01	-0.05	0.05	0.06	-0.09	0.06	1	-0.01	0.01	0.01	0.03	-0.01	-0.02	0	-0.13	-0.01	0	0.09	-0.02	0.02	0.15	-0.04	0.03	-0.01	0.04	0	-0.02	0.08	-0.04	-0.2	-0.01	0	-0.02	-0.11	0
Childhood BMI PRS	-0.01	0.03	-0.02	0.04	0.01	0.02	-0.01	0	0.03	-0.01	1	0.05	0	0.02	0.01	0	0	-0.03	0	0.02	-0.02	-0.01	-0.01	0.02	0.04	-0.02	-0.03	-0.03	-0.03	0.03	0.01	0	-0.03	0.04	0.03	0.01	-0.01	0.01
Family members critize age 15/16	0.02	0.05	0.1	-0.02	0.16	0.03	0.02	0.01	0.02	0.01	0.05	1	0.02	0.01	0.09	0.22	0.22	0.01	0.06	0.17	-0.01	0.06	0.01	0	0.14	-0.04	0.02	0.05	-0.02	-0.04	0.01	0.32	0.01	0.04	0.05	0.17	-0.01	-0.03
Ever been drunk age 15/16	0.03	-0.05	0.18	0.04	0.11	0.01	0.06	-0.01	0.03	0.01	0	0.02	1	0.01	0.05	0.23	0.09	0	-0.05	0.03	-0.01	0.42	0	0.04	0.06	-0.03	0	0.02	-0.05	0.01	0.04	0.13	-0.03	-0.04	-0.05	0.02	-0.01	0.11
Educational attainment PRS	-0.16	0.01	0	-0.07	-0.01	0.07	-0.02	-0.05	0.03	0.03	0.02	0.01	0.01	1	-0.01	-0.02	-0.01	-0.06	0.02	0.02	-0.14	-0.02	-0.09	-0.04	-0.02	0.03	-0.03	-0.03	-0.01	0	-0.05	0	-0.01	0.02	0.01	0.02	-0.08	0
externalizing symptoms age 19/12	0.05	0.56	0.13	0.04	0.25	0.01	0.05	-0.02	0.02	-0.01	0.01	0.09	0.05	-0.01	1	0.25	0.09	0.03	0.46	0.08	0.01	0.03	0	0.04	0.15	-0.08	0.01	-0.03	-0.03	0.01	0.03	0.03	0	-0.11	0.56	0.06	-0.03	-0.01
externalizing symptoms age 15/16	0	0.06	0.5	0.03	0.36	-0.01	0.01	0.01	0	-0.02	0	0.22	0.23	-0.02	0.25	1	0.21	0.01	0.05	0.34	-0.04	0.21	0	0.02	0.22	0.01	0.03	-0.03	0.02	-0.06	0	0.22	0.01	-0.03	0.06	0.41	-0.01	-0.02
Family yells at each other age 15/16	0.01	0.04	0.09	0	0.18	0.01	0.02	-0.01	-0.01	0	0	0.22	0.09	-0.01	0.09	0.21	1	0	0.03	0.12	0.01	0.05	0.03	0.03	0.11	0.01	-0.01	0.01	0	0	0.02	0.14	-0.01	0.11	0.04	0.09	0	-0.03
general psychopathology PRS	0.37	0.01	0	0.04	0.04	-0.13	-0.07	-0.08	-0.1	-0.13	-0.03	0.01	0	-0.06	0.03	0.01	0	1	0.03	0.01	-0.23	-0.01	-0.05	0	0.03	0.03	-0.01	-0.01	0.01	0	-0.08	0.03	0.87	-0.05	0.01	0.01	0.17	0.01
internalizing symptoms age 9/12	-0.01	0.6	0.03	-0.02	0.09	-0.01	0.06	-0.02	0.01	-0.01	0	0.06	-0.05	0.02	0.46	0.05	0.03	0.03	1	0.24	-0.02	-0.03	0.02	0.05	0.05	-0.02	0	-0.05	-0.01	0.03	0	0	0.01	0.03	0.6	0.13	-0.02	-0.05
internalizing symptoms age 15/16	-0.03	0.14	0.39	-0.03	0.28	-0.02	0.05	0	0.01	0	0.02	0.17	0.03	0.02	0.08	0.34	0.12	0.01	0.24	1	-0.03	0	0.07	0.02	0.12	0.02	0.02	-0.05	0.06	-0.04	0.04	0.21	0.01	0.27	0.14	0.62	-0.01	0.12
IQ PRS	0.06	0.01	0	0.09	-0.01	0.1	0.16	-0.09	0.06	0.09	-0.02	-0.01	-0.01	-0.14	0.01	-0.04	0.01	-0.23	-0.02	-0.03	1	0.02	0.04	0.23	-0.03	-0.02	0.03	0.01	0.01	0	0.14	-0.02	-0.32	-0.02	0.01	-0.02	-0.2	-0.02
Ever used marijuana age 15/16	0.02	-0.01	0.1	0.05	0.1	-0.02	0.02	0	0.01	-0.02	-0.01	0.06	0.42	-0.02	0.03	0.21	0.05	-0.01	-0.03	0	0.02	1	0.01	0.05	0.09	-0.05	0.04	0.05	-0.03	0.02	0.01	0.14	-0.03	-0.04	-0.01	0.03	0	0.03
Major depressive disorder PRS	0.09	0.01	0.01	0.06	0.01	-0.01	0.22	-0.02	0.1	0.02	-0.01	0.01	0	-0.09	0	0	0.03	-0.05	0.02	0.07	0.04	0.01	1	0.12	0	-0.03	0.03	0.01	-0.03	0.02	0.1	-0.01	-0.16	0.03	0.01	0.04	-0.13	0.01
Neuroticism PRS	-0.02	0.02	-0.01	0.1	0.01	0.09	0.28	-0.23	0.11	0.15	0.02	0	0.04	-0.04	0.04	0.02	0.03	0	0.05	0.02	0.23	0.05	0.12	1	0.01	-0.03	0	-0.01	-0.01	0.01	0.19	0	-0.36	0.02	0.02	0.02	-0.28	-0.03
outcome, Aggression Self-harm	0.04	0.04	0.13	0.01	0.42	0	0	-0.04	0.03	-0.04	0.04	0.14	0.06	-0.02	0.15	0.22	0.11	0.03	0.05	0.12	-0.03	0.09	0	0.01	1	-0.02	0.05	-0.02	-0.03	0	0.03	0.16	0.01	0.03	0.04	0.1	0.01	0.08
Population Stratification 1st PC	-0.05	-0.01	0.05	-0.02	-0.01	-0.02	-0.03	0.04	-0.08	0.03	-0.02	-0.04	-0.03	0.03	-0.08	0.01	0.01	0.03	-0.02	0.02	-0.02	-0.05	-0.03	-0.03	-0.02	1	-0.18	-0.03	0.28	-0.19	-0.08	-0.02	0.07	0.05	-0.01	0.03	0.03	-0.03
Population Stratification 2nd PC	0.02	0.01	0.03	0.01	0.03	-0.02	0.05	-0.09	0.06	-0.01	-0.03	0.02	0	-0.03	0.01	0.03	-0.01	-0.01	0	0.02	0.03	0.04	0.03	0	0.05	-0.18	1	0.08	-0.14	0.08	0.08	0.02	-0.03	-0.02	0.01	0.01	-0.04	0.07
Population Stratification 3rd PC	0	-0.02	0.01	0	-0.02	0.01	0.02	-0.03	-0.01	0.04	-0.03	0.05	0.02	-0.03	-0.03	-0.03	0.01	-0.01	-0.05	-0.05	0.01	0.05	0.01	-0.01	-0.02	-0.03	0.08	1	-0.09	0.08	-0.02	-0.01	-0.01	-0.01	-0.02	-0.07	0.02	0.02
Population Stratification 4th PC	-0.06	0	0.07	-0.03	0.02	0.04	-0.02	0.06	-0.11	0	-0.03	-0.02	-0.05	-0.01	-0.03	0.02	0	0.01	-0.01	0.06	0.01	-0.03	-0.03	-0.01	-0.03	0.28	-0.14	-0.09	1	-0.61	0.02	-0.09	0.05	0	0	0.02	0.03	0.03
Population Stratification 5th PC	0.01	-0.01	-0.08	-0.01	0	0	0	-0.02	0.11	-0.02	0.03	-0.04	0.01	0	0.01	-0.06	0	0	0.03	-0.04	0	0.02	0.02	0.01	0	-0.19	0.08	0.08	-0.61	1	-0.03	0.05	-0.02	0	-0.01	-0.05	-0.03	-0.01
PTSD PRS	0.13	0.03	0.02	0.11	0.01	0.07	0.25	-0.14	0.15	0.08	0.01	0.01	0.04	-0.05	0.03	0	0.02	-0.08	0	0.04	0.14	0.01	0.1	0.19	0.03	-0.08	0.08	-0.02	0.02	-0.03	1	-0.01	-0.24	0	0.03	0.01	-0.21	0.04
Family quarrels often age 15/16_w2	0.03	0.02	0.1	0	0.29	0.02	-0.01	0	0.03	-0.04	0	0.32	0.13	0	0.03	0.22	0.14	0.03	0	0.21	-0.02	0.14	-0.01	0	0.16	-0.02	0.02	-0.01	-0.09	0.05	-0.01	1	0.02	0.08	0.02	0.14	0.02	-0.01
Schizophrenia PRS	0.09	-0.01	0	-0.08	0.02	-0.17	-0.3	0.18	-0.34	-0.2	-0.03	0.01	-0.03	-0.01	0	0.01	-0.01	0.87	0.01	0.01	-0.32	-0.03	-0.16	-0.36	0.01	0.07	-0.03	-0.01	0.05	-0.02	-0.24	0.02	1	-0.04	-0.01	0.01	0.31	0.03
Sex	-0.03	-0.03	-0.03	-0.03	0	-0.02	0.01	0.02	-0.02	-0.01	0.04	0.04	-0.04	0.02	-0.11	-0.03	0.11	-0.05	0.03	0.27	-0.02	-0.04	0.03	0.02	0.03	0.05	-0.02	-0.01	0	0	0	0.08	-0.04	1	-0.03	0.12	0	0.07
Social difficulties age 9/12	0.05	1	0.13	0.01	0.11	0	0.03	-0.02	0	0	0.03	0.05	-0.05	0.01	0.56	0.06	0.04	0.01	0.6	0.14	0.01	-0.01	0.01	0.02	0.04	-0.01	0.01	-0.02	0	-0.01	0.03	0.02	-0.01	-0.03	1	0.19	-0.03	-0.06
Social difficulties age 15/16	-0.03	0.19	0.46	-0.01	0.17	-0.01	0.02	-0.01	-0.02	-0.02	0.01	0.17	0.02	0.02	0.06	0.41	0.09	0.01	0.13	0.62	-0.02	0.03	0.04	0.02	0.1	0.03	0.01	-0.07	0.02	-0.05	0.01	0.14	0.01	0.12	0.19	1	0	0.05
Well-being PRS	0.02	-0.03	0.02	-0.04	0.01	-0.11	-0.31	0.16	-0.14	-0.11	-0.01	-0.01	-0.01	-0.08	-0.03	-0.01	0	0.17	-0.02	-0.01	-0.2	0	-0.13	-0.28	0.01	0.03	-0.04	0.02	0.03	-0.03	-0.21	0.02	0.31	0	-0.03	0	1	0
Birth year	-0.03	-0.06	-0.03	-0.04	0.08	-0.05	-0.03	-0.03	0	0	0.01	-0.03	0.11	0	-0.01	-0.02	-0.03	0.01	-0.05	0.12	-0.02	0.03	0.01	-0.03	0.08	-0.03	0.07	0.02	0.03	-0.01	0.04	-0.01	0.03	0.07	-0.06	0.05	0	1
